# Supplementary material for: Enhancement of Exercise Performance by 48 Hours, and 15-Day Supplementation with Mangiferin and Luteolin in Men
Source: Nutrients. 2019 Feb 6;11(2):344. doi: 10.3390/nu11020344 (PMC6412949; doi:10.3390/nu11020344)
Supplement: Supplementary file 1 [file nutrients-11-00344-s001.zip]

Archive with 4 entries (4 files):
- Supplementary files/.DS_Store
- Supplementary files/Table S1 FIN (english edits).docx
- Supplementary files/Table S2 FIN (english edits).docx
- Supplementary files/Table S3 FIN (english edits).docx
